# Supplementary material for: Recruiting Perovskites to Degrade Toxic Trinitrotoluene
Source: Materials (Basel). 2021 Dec 2;14(23):7387. doi: 10.3390/ma14237387 (PMC8658843; doi:10.3390/ma14237387)
Supplement: Supplementary file 1 [file materials-14-07387-s001.zip]

Archive with 1 entries (1 files):
- materials-1451933-SI.pdf
